# Supplementary material for: Development and Test of Low-Cost Multi-Channel Multi-Frequency Lock-In Amplifier for Health and Environment Sensing
Source: Sensors (Basel). 2024 Sep 18;24(18):6020. doi: 10.3390/s24186020 (PMC11435832; doi:10.3390/s24186020)
Supplement: Supplementary file 1 [file sensors-24-06020-s001.zip]

Archive with 2 entries (2 files):
- Supplementary Figures S1-S5.pdf
- Video S1.MOV
